# Supplementary material for: Local conditions and policy design determine whether ecological compensation can achieve No Net Loss goals
Source: Nat Commun. 2020 Apr 29;11:2072. doi: 10.1038/s41467-020-15861-1 (PMC7190705; doi:10.1038/s41467-020-15861-1)
Supplement: Supplementary file 4 — Supplementary Data 1 [file 41467_2020_15861_MOESM4_ESM.xlsx]

## Sheet: Brigalow Belt
		Vegetation type	Development	COMPENSATION POLICY DESIGN OPTIONS
				Outside PA								Near PA								Within PA
				Averted Loss				Improvement				Averted Loss				Improvement				Averted Loss	Improvement
				Out-of-Kind	In-kind	Trading up: Additional Gains	Trading up: Rarity	Out-of-Kind	In-kind	Trading up: Additional Gains	Trading up: Rarity	Out-of-Kind	In-kind	Trading up: Additional Gains	Trading up: Rarity	Out-of-Kind	In-kind	Trading up: Additional Gains	Trading up: Rarity	Out-of-Kind	Out-of-Kind
	Total impact on vegetation extent (ha)	11.9.5	152	85	17	198	9	577	151.5	1404	500	55	15	150	16	825	150.5	1257	503	0	0
		11.4.3	11	11	4	68	159	0	1	109	991.5	0	2	4	139	0	2	115.5	999.5	0	0
		11.4.7	110	19	17	44	25	0	110	136	337	0	36	19	23	0	110	19.5	20.5	0	0
		11.9.1	499	72	150	364	113	600.5	498	676.5	460	64	111	441	122	663.5	497.5	766.5	476	0	0
		11.4.8	476	191	195	594	355	467.5	468.5	123	88	163	77	661	200	305	472	247	181.5	0	0
		11.3.1	362	74	38	159	4	239	350	3	27.5	24	18	153	1	147.5	331.5	21	54.5	0	0
		11.4.9	973	31	55	179	81	654	959	196	216	24	38	214	45	583	952	213.5	355.5	0	0
		11.5.16	0	31	0	197	0	0	0	0	0	4	0	203	0	0	0	0	0	0	0
		11.12.21	87	30	81	146	0	56	87	0	0	34	58	56	0	0	86.5	0	0	0	0
		11.11.14	0	0	0	0	0	26	0	0	8.5	0	0	0	0	58	0	9	19	0	0
		Total	2947	544	557	1949	746	2620	2625	2647.5	2628.5	368	355	1901	546	2582	2602	2649	2609.5	0	0
	Impact on carbon storage (Mt)	Total (Mt)	82246.8	25033.2	23089.6	84463.9	28858.5	158121	138667	158706	143308	16505.8	16864.8	87074.8	23974.1	156327	141439	181994	145640	0	0
		Relative: Carbon storage (Mt) per impact on vegetation (ha)	27.9087	46.0169	41.4535	43.337	38.6844	60.3517	52.8255	59.9455	54.5208	44.8526	47.5064	45.8047	43.9087	60.545	54.3579	68.703	55.8116	0	0
	Impact on sediment retention (Mt)	Total (Mt)	27.9482	4.4608	2.54032	13.1519	2.95541	43.1468	36.3795	51.1014	68.0486	0.556476	1.39344	16.847	1.08768	67.7365	51.243	35.4739	56.8289	0	0
		Relative: Sediment retention (Mt) per impact on vegetation (ha)	0.00948363	0.0082	0.00456071	0.00674803	0.00396167	0.0164683	0.0138589	0.0193018	0.0258888	0.00151216	0.00392519	0.00886218	0.00199208	0.0262341	0.0196937	0.0133914	0.0217777	0	0

## Sheet: Iron Quadrangle
		Vegetation type	Development	COMPENSATION POLICY DESIGN OPTIONS
				Outside PA								Near PA								Within PA
				Averted Loss				Improvement				Averted Loss				Improvement				Averted Loss	Improvement
				Out-of-Kind	In-kind	Trading up: Additional Gains	Trading up: Rarity	Out-of-Kind	In-kind	Trading up: Additional Gains	Trading up: Rarity	Out-of-Kind	In-kind	Trading up: Additional Gains	Trading up: Rarity	Out-of-Kind	In-kind	Trading up: Additional Gains	Trading up: Rarity	Out-of-Kind	Out-of-Kind
	Total impact on vegetation extent (ha)	Forest	1814	265	122	1869	346	2661.5	1809.5	2496	350.5	134	89	1554	129	2381.5	1799.5	2166.5	325	0	0
		Savannah	1672	18	193	142	18	459	1672	579.5	2729	2	269	160	48	540.5	1670.5	645.5	2122.5	0	0
		Mixed Forest-Savannah	619	94	51	304	107	1966	618.5	1905.5	2010	114	48	343	147	1983	618	2216.5	2634	0	0
		Grassy Savannah	1402	11	10	31	2	510.5	1385	618.5	508	11	33	41	6	672	1382.5	519.5	517	0	0
		Montane Forests	109	0	5	10	0	0	109	0	0	0	4	8	0	10	109	53.5	0	0	0
		Woody Savannah	0	0	0	3	0	0	0	1.5	0	0	0	9	0	6	0	4	0	0	0
		Total	5616	388	381	2359	473	5597	5594	5601	5597.5	261	443	2115	330	5593	5579.5	5605.5	5598.5	0	0
	Impact on carbon storage (Mt)	Total (Mt)	53559.5	2142.74	2217.16	25841.2	6053.05	64621.7	54370.9	64201.7	52885	3009.84	3233.07	22263.2	3349.73	63086.3	62307.8	62904.6	56029.6	0	0
		Relative: Carbon storage (Mt) per impact on vegetation (ha)	9.53696	5.52253	5.81932	10.9543	12.7971	11.5458	9.71951	11.4626	9.44796	11.5319	7.29813	10.5263	10.1507	11.2795	11.1673	11.2219	10.008	0	0
	Impact on sediment retention (Mt)	Total (Mt)	298.794	2.45388	1.96996	7.27715	2.00329	7.27715	16.4481	17.0695	15.8385	2.67039	2.71759	6.28488	2.11183	21.4239	19.643	15.4763	15.6419	0	0
		Relative: Sediment retention (Mt) per impact on vegetation (ha)	0.053204	0.00632444	0.0051705	0.00308485	0.00423529	0.00130019	0.00294031	0.00304759	0.00282956	0.0102314	0.00613452	0.00297158	0.0063995	0.00383048	0.00352057	0.00276092	0.00279395	0	0

## Sheet: East Kalimantan
		Vegetation type	Development	COMPENSATION POLICY DESIGN OPTIONS
				Outside PA								Near PA								Within PA
				Averted Loss				Improvement				Averted Loss				Improvement				Averted Loss	Improvement
				Out-of-Kind	In-kind	Trading up: Additional Gains	Trading up: Rarity	Out-of-Kind	In-kind	Trading up: Additional Gains	Trading up: Rarity	Out-of-Kind	In-kind	Trading up: Additional Gains	Trading up: Rarity	Out-of-Kind	In-kind	Trading up: Additional Gains	Trading up: Rarity	Out-of-Kind	Out-of-Kind
	Total impact on vegetation extent (ha)	Primary dryland forest	4024	3184	70	3120	4384	12572.5	3990	12572.5	12572.5	3504	122	3468	3578	12572.5	4014.5	12572.5	12572.5	733	3734.5
		Secondary dryland forest	490469	252783	269404	273520	232680	293920	293920	293920	293920	173315	181233	173444	172127	293920	293920	293920	293920	15031	30956.5
		Primary mangrove forest	15478	1526	2491	2447	1751	866	866	866	866	1261	1317	1252	1469	866	866	866	866	32	112
		Primary swamp forest	9752	236	371	221	328	311	311	311	311	7819	0	0	353	311	311	311	311	0	63.5
		Secondary mangrove forest	39841	16501	31330	27055	21551	5323	5323	5323	5323	0	8296	7851	7794	5323	5323	5323	5323	12977	1168
		Secondary swamp forest	71567	4453	7411	4244	5218	6531	6531	6531	6531	947	988	904	1179	6531	6531	6531	6531	2165	2250
		Total	631131	278683	311077	310607	265912	319524	310941	319524	319524	186846	191956	186919	186500	319524	310966	319524	319524	30938	38284.5
	Impact on carbon storage (Mt)	Total (Mt)	85614733	3.53946e+07	3.68717e+07	35380662	3.30473e+07	5.64282e+07	5.50068e+07	5.64282e+07	5.64282e+07	2.72729e+07	2.77053e+07	2.72811e+07	2.71503e+07	5.64282e+07	5.50095e+07	5.64282e+07	5.64282e+07	1.67898e+06	4.6943e+06
		Relative: Carbon storage (Mt) per impact on vegetation (ha)	135.653	127.007	118.529	113.908	124.279	176.601	176.904	176.601	176.601	145.965	144.331	145.952	145.578	176.601	176.899	176.601	176.601	54.2693	122.616
	Impact on sediment retention (Mt)	Total (Mt)	6.6489e+06	2.86131e+07	3.05559e+07	2.88603e+07	2.71991e+07	3.21527e+06	2.92925e+06	3.21527e+06	3.21527e+06	2.64064e+07	2.71712e+07	2.64592e+07	2.62283e+07	3.21527e+06	2.9632e+06	2.62283e+07	2.9632e+06	1.6781e+06	336825
		Relative: Sediment retention (Mt) per impact on vegetation (ha)	10.5349	102.672	98.2262	92.9158	102.286	10.0627	9.4206	10.0627	10.0627	141.327	141.549	141.554	140.634	10.0627	9.52904	82.0857	9.27382	54.2406	8.79794

## Sheet: Cabo Delgado
		Vegetation type	Development	COMPENSATION POLICY DESIGN OPTIONS
				Outside PA								Near PA								Within PA
				Averted Loss				Improvement				Averted Loss				Improvement				Averted Loss	Improvement
				Out-of-Kind	In-kind	Trading up: Additional Gains	Trading up: Rarity	Out-of-Kind	In-kind	Trading up: Additional Gains	Trading up: Rarity	Out-of-Kind	In-kind	Trading up: Additional Gains	Trading up: Rarity	Out-of-Kind	In-kind	Trading up: Additional Gains	Trading up: Rarity	Out-of-Kind	Out-of-Kind
	Total impact on vegetation extent (ha)	FOR02	0	715.16	0	2164.3	442.27	178.79	0	178.79	178.79	705.75	0	18509.5	574.01	178.79	0	178.79	178.79	0	0
		FOR06	1787.9	3274.68	159.97	8261.98	2841.82	18043.7	1326.81	18043.7	18043.7	2888.87	178.79	12976.4	2879.46	18043.7	1359.75	18039	18043.7	0	225.84
		TFC14B	1882	75.28	0	216.43	18.82	3505.22	1745.56	3505.22	3505.22	37.64	84.69	0	84.69	3505.22	1778.49	3505.22	3505.22	0	686.93
		THK13	0	9.41	0	9.41	9.41	6036.52	0	6036.52	6036.52	18.82	0	2992.38	18.82	6036.52	0	6036.52	6036.52	0	0
		THK14	828.08	1778.49	197.61	5297.83	2041.97	11640.2	804.555	11640.2	11640.2	1712.62	131.74	1571.47	2023.15	11640.2	823.375	11640.2	11640.2	0	2634.8
		TRS45	470.5	0	0	0	0	512.845	404.63	512.845	512.845	0	0	0	0	512.845	404.63	512.845	512.845	0	2423.07
		TRS53	2437.19	4206.27	1759.67	11470.8	4008.66	18156.6	2423.07	18156.6	18156.6	4243.91	1703.21	5504.85	4789.69	18156.6	2404.26	18156.6	18156.6	0	16716.9
		WSW23	0	564.6	0	1552.65	574.01	832.785	0	832.785	832.785	366.99	0	1458.55	319.94	832.785	0	832.785	832.785	0	0
		WSW27	0	0	0	0	0	9.41	0	9.41	9.41	0	0	988.05	0	9.41	0	9.41	9.41	0	0
		WSW28	200875	6182.37	13418.7	16467.5	6191.78	73553.3	73553.3	73548.6	73553.3	5288.42	13239.9	2201.94	6238.83	73553.3	73553.3	73553.3	73548.6	0	2220.76
		WSW31	72889.9	846.9	668.11	2926.51	912.77	80737.8	71760.7	80742.5	80737.8	1025.69	771.62	9137.11	884.54	80737.8	71774.8	80742.5	80742.5	0	5702.46
		WSW32	7330.39	385.81	94.1	1430.32	583.42	15310.1	5942.41	15310.1	15310.1	545.78	65.87	9.41	395.22	15310.1	5975.35	15310.1	15310.1	0	1933.76
		WSW33	16636.9	291.71	574.01	884.54	329.35	15719.4	15714.7	15719.4	15719.4	254.07	395.22	244.66	404.63	15719.4	15714.7	15719.4	15719.4	0	4535.62
		Total	305138	18330.7	16872.1	50682.3	17954.3	244237	173676	244237	244237	17088.6	16571	55594.3	18613	244237	173789	244237	244237	0	37080.1
	Impact on carbon storage (Mt)	Total (Mt)	3.11371e+07	1.60651e+06	1.7e+06	4.81603e+06	1.53038e+06	1.47165e+07	9.65384e+06	1.4716e+07	1.47159e+07	1.77519e+06	1.74899e+06	5.36204e+06	1.43513e+06	1.47165e+07	9.63161e+06	1.47159e+07	1.47161e+07	0	1.84548e+06
		Relative: Carbon storage (Mt) per impact on vegetation (ha)	102.043	87.6407	100.758	95.024	85.2374	60.2549	55.5855	60.2529	60.2526	103.882	105.545	96.4496	77.1036	60.2549	55.4214	60.2526	60.2535	0	49.77
	Impact on sediment retention (Mt)	Total (Mt)	6.31317e+06	459706	371817	1.25072e+06	449041	3.51102e+06	2.28156e+06	3.51096e+06	3.51068e+06	532995	639411	1.46245e+06	531078	3.50543e+06	2.30478e+06	3.51105e+06	3.51106e+06	0	82169.5
		Relative: Sediment retention (Mt) per impact on vegetation (ha)	20.6895	25.0785	22.0373	24.6776	25.0102	14.3755	13.1369	14.3753	14.3741	31.1901	38.5861	26.3059	28.5327	14.3526	13.262	14.3756	14.3757	0	2.216
																	25244
